# Supplementary material for: Linkage Mapping of Stem Saccharification Digestibility in Rice
Source: PLoS One. 2016 Jul 14;11(7):e0159117. doi: 10.1371/journal.pone.0159117 (PMC4944936; doi:10.1371/journal.pone.0159117)
Supplement: S1 Table — (XLSX) [file pone.0159117.s001.xlsx]

## Sheet: Saccharification data
S1 Table Saccharification Data of RILs in two independent seasons
Speciemen	Reducing sugars/ hour/ mg DW
	2012-07-01		2012-12-01
	Average	SD	Average	SD
IR64	80.1696	2.76601	75.4633	4.25618
IR1552(P1)	80.3587	2.15765	70.3038	6.05488
Azucena(P2)	77.1615	3.81846	77.8444	4.43548
R1	87.3273	6.50305	77.3003	5.33405
R5	87.3074	3.52074	76.3298	5.57848
R6	78.2817	3.60051	63.7799	5.83045
R7	97.5239	3.43239	89.069	9.90203
R8	76.1887	4.7498	67.3832	7.98592
R9	84.2366	4.79072	74.0008	5.38164
R10	95.1586	10.8671	75.799	8.58763
R11	74.8714	4.67669	63.1034	2.70534
R12	85.209	5.6691	83.0977	14.2146
R14	75.7476	5.56973	67.6701	8.49951
R16	67.5632	1.56324	63.9661	6.83213
R19	86.3409	2.03614	84.6941	10.2229
R20	67.9416	4.51736	61.6123	0.822984
R21	101.506	3.96065	86.5716	2.93121
R22	90.1647	3.91536	79.0726	5.03944
R23	69.2734	4.09871	57.7259	7.73165
R24	62.0316	1.84054	80.3909	1.89873
R25	73.1334	1.91776	86.096	12.1272
R27	70.6605	3.82965	87.5419	4.32432
R28	73.0072	4.74739	75.9387	8.52143
R29	54.346	0.190195	71.256	4.96732
R30	59.9416	8.3334	75.3097	12.4483
R31	86.7826	5.82575	95.0875	1.88421
R32	69.2687	0.736105	81.7742	6.99261
R33	80.6192	9.68444	85.0987	5.76284
R34	68.8477	5.59988	79.923	9.02573
R35	62.2292	6.10955	85.6355	8.00064
R37	68.859	5.40649	89.8619	7.3618
R38	65.2286	2.78839	79.1941	3.69171
R39	69.3133	3.02563	80.9838	2.76133
R40	68.3373	3.34224	83.3767	7.05071
R42	71.7913	6.11168	87.6218	7.65488
R44	62.5022	6.57619	91.0958	5.71419
R47	66.2137	2.67878	85.7942	3.34919
R48	75.9742	3.7305	91.8532	11.672
R49	106.161	10.4828	106.201	7.0969
R50	90.8356	9.42471	101.588	2.52184
R51	90.9282	9.37127	84.5423	7.1349
R53	59.7444	4.47528	72.8149	7.37075
R56	97.5146	5.22287	99.2729	7.20729
R57	83.865	3.69807	90.2442	14.944
R58	79.6194	4.64401	91.522	7.36461
R59	67.6225	7.68579	83.0126	8.70919
R60	74.4524	3.48791	92.6418	7.42612
R63	76.7332	7.54077	94.1498	3.21806
R66	62.5642	1.92996	76.8962	6.48914
R67	98.366	13.2261	97.2888	9.78566
R69	85.4724	3.59367	101.265	7.62695
R70	77.2515	1.24372	93.0226	7.19847
R71	61.2254	4.84024	80.2265	6.57196
R72	82.1033	5.54961	95.3465	6.80609
R73	65.3156	3.75217	81.0328	7.12038
R74	71.8665	2.42137	75.9936	5.75712
R75	67.789	2.09407	79.353	4.47558
R76	66.0421	1.04502	62.9689	3.9211
R77	71.797	7.14004	71.7023	8.78632
R78	59.6517	3.49515	58.1563	5.3751
R79	68.8888	9.22385	64.6111	13.1179
R80	55.578	4.54103	66.4234	9.1267
R81	98.77	1.62693	120.181	2.36276
R82	60.5263	3.25826	57.2051	4.7268
R83	62.2533	6.11719	65.4397	5.423
R84	113.628	4.80466	108.887	6.14334
R85	98.9894	5.86129	102.413	11.8222
R86	70.5919	1.64357	76.3814	4.84875
R88	79.5424	3.09575	76.4617	2.41662
R90	78.8697	14.2423	73.1718	5.49202
R91	62.8454	3.08684	70.2437	3.77706
R92	59.0648	7.60364	65.3664	2.32304
R93	78.0348	6.79462	78.5665	3.54581
R94	66.5453	4.79917	76.5997	11.2091
R95	76.4548	5.35226	72.4631	3.68267
R96	79.0936	5.80195	73.1443	4.22963
R97	68.2269	3.72017	76.0269	11.9605
R98	63.2795	11.6104	69.4092	1.94457
R99	82.5601	8.09308	86.3837	2.66614
R100	71.9615	5.48572	76.6737	9.6421
R101	78.5943	1.26842	88.9843	6.48947
R104	71.5029	9.21042	78.8328	9.14078
R105	85.4232	4.77749	89.8792	7.64579
R106	101.276	5.54009	90.7632	5.89498
R107	78.9201	7.7351	83.2421	6.61485
R108	85.8086	2.93806	80.2126	8.26543
R109	79.7614	3.33293	75.1653	3.04148
R111	86.5339	10.4146	91.3233	7.95959
R112	102.965	3.79895	93.3111	10.3671
R113	71.7232	3.11461	76.7942	0.58768
R114	96.1091	3.71381	87.3367	8.6212
R115	75.388	7.43859	89.2238	9.55621
R117	102.492	8.02577	87.3225	7.18259
R118	64.2852	6.30777	79.418	10.0592
R119	62.0397	3.18694	65.2143	7.22738
R120	60.3193	4.56699	73.2184	0.301549
R122	86.7454	7.54871	82.1923	4.87345
R123	83.1199	5.34136	86.7942	19.7007
R124	97.6388	1.63837	84.5314	4.61555
R125	71.8516	6.78305	81.9896	2.98777
R126	74.6074	3.29215	74.0229	4.45875
R127	110.139	2.19201	97.1199	4.81278
R128	119.462	5.06103	113.245	12.2108
R129	82.2697	5.81044	85.4497	4.33309
R130	87.3386	3.78298	86.8642	4.82841
R131	83.0993	9.7589	87.6206	7.06368
R132	98.4386	3.93848	84.782	4.76276
R133	94.0984	1.60686	85.8119	9.95376
R134	78.5331	5.63898	82.1063	7.32478
R135	81.4142	3.99309	82.7884	7.33975
R140	108.21	15.9013	93.9924	7.16608
R141	98.013	5.81358	93.7402	13.09
R142	92.4822	11.2527	104.314	8.49377
R144	81.535	4.22387	80.7118	3.43075
R145	73.8004	3.84066	79.5226	4.82792
R146	69.9609	3.7511	78.2144	8.17834
R147	80.4308	4.96251	86.5115	15.1684
R148	58.1006	3.43239	83.1494	3.72185
R149	61.7718	0.918515	76.8311	5.52505
R150	88.4209	7.69362	88.2463	11.3096
Japonica	65.6809	2.03978	82.9644	7.83898
Indica	78.8235	3.77571	84.7933	5.39272
All data were taken with average value with 4 replicates, ±SD means standard deviation.
