# Supplementary material for: Linkage Mapping of Stem Saccharification Digestibility in Rice
Source: PLoS One. 2016 Jul 14;11(7):e0159117. doi: 10.1371/journal.pone.0159117 (PMC4944936; doi:10.1371/journal.pone.0159117)
Supplement: S2 Table — This is a detailed report exported from QTX analysis with QTXNetwork Software. (XLSX) [file pone.0159117.s002.xlsx]

## Sheet: S2 Table Report of QTXNetwork
S2 Table Report of QTXNetwork Software
_trait	1
_variance_components	(	population	mean:	78.3632	phenotypic	variance:	176.141	Total	Heritability:	0.4032	)
h^2(A)	h^2(AE)	h^2(I)	h^2(IE)	V(e)/V(P)
0.1178	0	0.2855	0	0.5968
h^2(A)	h^2(I)	h^2(A+AA)	h^2(AE)	h^2(IE)	h^2(AE+AAE)
0.1178	0.2855	0.4032	0	0	0
_1D_effect
QTL	SNPID	A	SE	P-Value	AE1	SE	P-Value	AE2	SE	P-Value	AE3	SE	P-Value
1-120	*RG264	4.5543	0.6472	2.03e-12	---	---	---	---	---	---	---	---	---
_1D_heritability
QTL	h^2(a)	h^2(ae)	h^2(ae1)	h^2(ae2)	h^2(ae3)
1-120	0.1178	---	---	---	---
_2D_effect
QTL_i	SNPID_i	QTL_j	SNPID_j	AA	SE	P-Value	AAE1	SE	P-Value	AAE2	SE	P-Value	AAE3	SE	P-Value
1-114	*RZ70	1-155	*RM72	2.5855	0.7044	0.0002426	---	---	---	---	---	---	---	---	---
1-137	*AAG-CAG4	1-183	*AGG-CAG11	-3.2875	0.6634	7.27e-07	---	---	---	---	---	---	---	---	---
1-148	*RG146	1-198	*RM144	-4.3435	0.6763	1.367e-10	---	---	---	---	---	---	---	---	---
1-243	*AGG-CTG3	1-248	*RG341	-3.7321	0.7094	1.451e-07	---	---	---	---	---	---	---	---	---
_2D_heritability
QTL_i	QTL_j	h^2(aa)	h^2(aae)	h^2(aae1)	h^2(aae2)	h^2(aae3)
1-114	1-155	0.038	---	---	---	---
1-137	1-183	0.0614	---	---	---	---
1-148	1-198	0.1071	---	---	---	---
1-243	1-248	0.0791	---	---	---	---
_genotype_value
Entry	G	G+GE1	G+GE2	G+GE3
QQ	-4.2232	-4.2232	-4.2232	-4.2232
qq	-13.3318	-13.3318	-13.3318	-13.3318
SuperiorLine(+)	18.5028	18.5028	18.5028	18.5028
SuperiorLine(-)	-18.5028	-18.5028	-18.5028	-18.5028
_superior_genotype
QTL	GSL(+)	GSL(-)	SL(+)1	SL(+)2	SL(+)3	SL(-)1	SL(-)2	SL(-)3
1-120	QQ	qq	QQ	QQ	QQ	qq	qq	qq
1-114	QQ	qq	QQ	QQ	QQ	qq	qq	qq
1-155	QQ	QQ	QQ	QQ	QQ	QQ	QQ	QQ
1-137	qq	QQ	qq	qq	qq	QQ	QQ	QQ
1-183	QQ	QQ	QQ	QQ	QQ	QQ	QQ	QQ
1-148	qq	QQ	qq	qq	qq	QQ	QQ	QQ
1-198	QQ	QQ	QQ	QQ	QQ	QQ	QQ	QQ
1-243	qq	QQ	qq	qq	qq	QQ	QQ	QQ
1-248	QQ	QQ	QQ	QQ	QQ	QQ	QQ	QQ
_individual_genotype_value
_general	Mean:	78.3632
_for_10%_highest_value
Entry	G	1-120	1-114/1-155	1-137/1-183	1-148/1-198	1-243/1-248
P1	-4.2232	4.5543	2.5855	-3.2875	-4.3435	-3.7321
R85	18.5028	4.5543	2.5855	3.2875	4.3435	3.7321
R130	15.9173	4.5543	0	3.2875	4.3435	3.7321
R48	14.7707	4.5543	2.5855	3.2875	4.3435	0
R106	14.1593	4.5543	2.5855	3.2875	0	3.7321
R22	11.9279	4.5543	2.5855	-3.2875	4.3435	3.7321
R141	11.9279	4.5543	2.5855	-3.2875	4.3435	3.7321
R31	11.5738	4.5543	0	3.2875	0	3.7321
R111	11.0387	4.5543	2.5855	3.2875	4.3435	-3.7321
_for_10%_lowest_value
Entry	G	1-120	1-114/1-155	1-137/1-183	1-148/1-198	1-243/1-248
P2	-13.3318	-4.5543	2.5855	-3.2875	-4.3435	-3.7321
R76	-18.5028	-4.5543	-2.5855	-3.2875	-4.3435	-3.7321
R78	-18.5028	-4.5543	-2.5855	-3.2875	-4.3435	-3.7321
R80	-18.5028	-4.5543	-2.5855	-3.2875	-4.3435	-3.7321
R83	-18.5028	-4.5543	-2.5855	-3.2875	-4.3435	-3.7321
R53	-15.2153	-4.5543	-2.5855	0	-4.3435	-3.7321
R94	-14.1593	-4.5543	-2.5855	-3.2875	0	-3.7321
R118	-13.3318	-4.5543	2.5855	-3.2875	-4.3435	-3.7321
R120	-13.3318	-4.5543	2.5855	-3.2875	-4.3435	-3.7321
_environment_1	Mean:	78.9721
_for_10%_highest_value
Entry	G+GE1	1-120	1-114/1-155	1-137/1-183	1-148/1-198	1-243/1-248
P1	-4.2232	4.5543	2.5855	-3.2875	-4.3435	-3.7321
R85	18.5028	4.5543	2.5855	3.2875	4.3435	3.7321
R130	15.9173	4.5543	0	3.2875	4.3435	3.7321
R48	14.7707	4.5543	2.5855	3.2875	4.3435	0
R106	14.1593	4.5543	2.5855	3.2875	0	3.7321
R22	11.9279	4.5543	2.5855	-3.2875	4.3435	3.7321
R141	11.9279	4.5543	2.5855	-3.2875	4.3435	3.7321
R31	11.5738	4.5543	0	3.2875	0	3.7321
R111	11.0387	4.5543	2.5855	3.2875	4.3435	-3.7321
_for_10%_lowest_value
Entry	G+GE1	1-120	1-114/1-155	1-137/1-183	1-148/1-198	1-243/1-248
P2	-13.3318	-4.5543	2.5855	-3.2875	-4.3435	-3.7321
R76	-18.5028	-4.5543	-2.5855	-3.2875	-4.3435	-3.7321
R78	-18.5028	-4.5543	-2.5855	-3.2875	-4.3435	-3.7321
R80	-18.5028	-4.5543	-2.5855	-3.2875	-4.3435	-3.7321
R83	-18.5028	-4.5543	-2.5855	-3.2875	-4.3435	-3.7321
R53	-15.2153	-4.5543	-2.5855	0	-4.3435	-3.7321
R94	-14.1593	-4.5543	-2.5855	-3.2875	0	-3.7321
R118	-13.3318	-4.5543	2.5855	-3.2875	-4.3435	-3.7321
R120	-13.3318	-4.5543	2.5855	-3.2875	-4.3435	-3.7321
_environment_2	Mean:	80.4588
_for_10%_highest_value
Entry	G+GE2	1-120	1-114/1-155	1-137/1-183	1-148/1-198	1-243/1-248
P1	-4.2232	4.5543	2.5855	-3.2875	-4.3435	-3.7321
R85	18.5028	4.5543	2.5855	3.2875	4.3435	3.7321
R130	15.9173	4.5543	0	3.2875	4.3435	3.7321
R48	14.7707	4.5543	2.5855	3.2875	4.3435	0
R106	14.1593	4.5543	2.5855	3.2875	0	3.7321
R22	11.9279	4.5543	2.5855	-3.2875	4.3435	3.7321
R141	11.9279	4.5543	2.5855	-3.2875	4.3435	3.7321
R31	11.5738	4.5543	0	3.2875	0	3.7321
R111	11.0387	4.5543	2.5855	3.2875	4.3435	-3.7321
_for_10%_lowest_value
Entry	G+GE2	1-120	1-114/1-155	1-137/1-183	1-148/1-198	1-243/1-248
P2	-13.3318	-4.5543	2.5855	-3.2875	-4.3435	-3.7321
R76	-18.5028	-4.5543	-2.5855	-3.2875	-4.3435	-3.7321
R78	-18.5028	-4.5543	-2.5855	-3.2875	-4.3435	-3.7321
R80	-18.5028	-4.5543	-2.5855	-3.2875	-4.3435	-3.7321
R83	-18.5028	-4.5543	-2.5855	-3.2875	-4.3435	-3.7321
R53	-15.2153	-4.5543	-2.5855	0	-4.3435	-3.7321
R94	-14.1593	-4.5543	-2.5855	-3.2875	0	-3.7321
R118	-13.3318	-4.5543	2.5855	-3.2875	-4.3435	-3.7321
R120	-13.3318	-4.5543	2.5855	-3.2875	-4.3435	-3.7321
_environment_3	Mean:	75.6852
_for_10%_highest_value
Entry	G+GE3	1-120	1-114/1-155	1-137/1-183	1-148/1-198	1-243/1-248
P1	-4.2232	4.5543	2.5855	-3.2875	-4.3435	-3.7321
R85	18.5028	4.5543	2.5855	3.2875	4.3435	3.7321
R130	15.9173	4.5543	0	3.2875	4.3435	3.7321
R48	14.7707	4.5543	2.5855	3.2875	4.3435	0
R106	14.1593	4.5543	2.5855	3.2875	0	3.7321
R22	11.9279	4.5543	2.5855	-3.2875	4.3435	3.7321
R141	11.9279	4.5543	2.5855	-3.2875	4.3435	3.7321
R31	11.5738	4.5543	0	3.2875	0	3.7321
R111	11.0387	4.5543	2.5855	3.2875	4.3435	-3.7321
_for_10%_lowest_value
Entry	G+GE3	1-120	1-114/1-155	1-137/1-183	1-148/1-198	1-243/1-248
P2	-13.3318	-4.5543	2.5855	-3.2875	-4.3435	-3.7321
R76	-18.5028	-4.5543	-2.5855	-3.2875	-4.3435	-3.7321
R78	-18.5028	-4.5543	-2.5855	-3.2875	-4.3435	-3.7321
R80	-18.5028	-4.5543	-2.5855	-3.2875	-4.3435	-3.7321
R83	-18.5028	-4.5543	-2.5855	-3.2875	-4.3435	-3.7321
R53	-15.2153	-4.5543	-2.5855	0	-4.3435	-3.7321
R94	-14.1593	-4.5543	-2.5855	-3.2875	0	-3.7321
R118	-13.3318	-4.5543	2.5855	-3.2875	-4.3435	-3.7321
R120	-13.3318	-4.5543	2.5855	-3.2875	-4.3435	-3.7321
_Configuration_setting_in_computation
_General	This	process	performed	putative	QTLs	mapping	and	their	effects	estimation,
	as	well	as	epistatic	QTLs	detection	by	2D	genomic	scan.
Replication	is	considered	as	block	no
Permutation	times	2000
Gibbs	Sampling	Size	20000
Superior	Genotype	Prediction	yes
_Significance_Level_Configuration
Candidate	Interval	and	Interval	Pairs	0.05
Putative	QTLs	and	Epistatic	QTLs	Detection	0.05
QTL	Effects	(to	present	significant	QTL	effects)	0.05
_Genome_Scan_Configuration
Testing	Window	10
Walk	Speed	1
Filtration	Window	10
